# Supplementary material for: AKT Signaling Differentially Regulates the Expression of Two Evolutionarily Conserved Wnt5a Isoforms in Lung Mesenchymal Cells
Source: Cells. 2026 May 4;15(9):843. doi: 10.3390/cells15090843 (PMC13162999; doi:10.3390/cells15090843)
Supplement: Supplementary file 1 [file cells-15-00843-s001.zip]

Archive with 1 entries (1 files):
- cells-4246552-supplementary.pdf
